# Supplementary material for: Naphthoquinone as a New Chemical Scaffold for Leishmanicidal Inhibitors of Leishmania GSK-3
Source: Biomedicines. 2022 May 14;10(5):1136. doi: 10.3390/biomedicines10051136 (PMC9139002; doi:10.3390/biomedicines10051136)
Supplement: Supplementary file 1 [file biomedicines-10-01136-s001.zip]

Archive with 1 entries (1 files):
- biomedicines-1691278-supplementary.pdf
